# Supplementary material for: Raman Spectroscopy: In Vivo Application for Bone Evaluation in Oral Reconstructive (Regenerative) Surgery
Source: Diagnostics (Basel). 2022 Mar 16;12(3):723. doi: 10.3390/diagnostics12030723 (PMC8947687; doi:10.3390/diagnostics12030723)
Supplement: Supplementary file 1 [file diagnostics-12-00723-s001.zip]

Archive with 1 entries (1 files):
- diagnostics-1590953-supplementary.pdf
